# Supplementary material for: Evolution of iGluR ligand specificity, polyamine regulation, and ion selectivity inferred from a placozoan epsilon receptor
Source: Commun Biol. 2025 Jul 3;8:994. doi: 10.1038/s42003-025-08402-3 (PMC12226733; doi:10.1038/s42003-025-08402-3)
Supplement: Supplementary file 6 — Supplementary Data 3 [file 42003_2025_8402_MOESM6_ESM.xlsx]

## Sheet: Figure 2c
	Recordings
Glycine Concentration (mM)	23420007	23420014	23422005	23422009	23423001	23423002	23423005	23420012		Avg	SD
0.01	0.00384	0.0023	0.00425	0.00989				0.00351		0.00476	0.00265
0.03	0.03584	0.03748	0.04611	0.06809	0.01664	0.07235	0.04172	0.05351		0.04647	0.01693
0.055	0.0925	0.09925	0.19089	0.13126	0.10003	0.25676	0.23176	0.16556		0.1585	0.05932
0.1	0.35618	0.36552	0.5186	0.32774	0.37409	0.60057	0.56849	0.52384		0.45438	0.10208
0.175			0.69065	0.58481	0.59637	0.76212	0.81096			0.68898	0.08906
0.3			0.89491	1	1	0.9517	1			0.96932	0.04165
0.55	1	1	1	0.99042		1	0.93306	1		0.98907	0.0231
	Recordings
Alanine Concentration (mM)	23322002	23324006	23324009	23326000	23326002	23326005	23326006	23326012		Avg	SD
0.01	0.0411	0.02926	0.01698	0.03132	0.02549	0.02461	0.01638	0.01038		0.02444	0.00913
0.03	0.18677	0.25416	0.21358	0.43422	0.22157	0.38743	0.27937	0.24549		0.27782	0.0819
0.055		0.52814	0.49369	0.75749	0.49791	0.72226	0.63875	0.56771		0.60085	0.09941
0.1	0.66469	0.72709	0.79485	0.89429	0.75316	0.90738	0.86942	0.79653		0.80093	0.07991
0.3	1	1	1	1	1	1	1	1		1	0
	Recordings
D-Serine Concentration mM	23424011	23508007	23509008	23517016	23518003	2352814	23518016	23518021		Avg	SD
0.03	0.00642	0.01835		0.0164		0.00938		0.03853		0.01781	0.01125
0.1	0.08956	0.26924	0.22663	0.24508	0.23335	0.15201	0.17803	0.2365		0.2038	0.05573
0.175			0.61212			0.35469	0.44448	0.59342		0.50118	0.10664
0.3	0.63346	0.80782	0.90173		0.90057	0.8383	0.68717	0.69712		0.78088	0.10035
0.55	0.89788		1	1	1					0.97447	0.04422
1	1	1	0.98942	0.86914	0.90065	1	1	1		0.9699	0.04982
	Recordings
L-Serine Concentration mM	23511017	23511019	23511020	23517000	23517002	23517004	23517007			Avg	SD
0.03	0.01022	0.01535	0.02442	0.01119	0.01028	0.02511	0.02216			0.01696	0.00627
0.1	0.24201	0.30344	0.3381	0.35486	0.32511	0.50449	0.37533			0.34905	0.07475
0.175	0.57337	0.55822	0.68818	0.57708	0.53674	0.80181	0.68537			0.63154	0.08929
0.3	1	0.96783	0.99642	0.94849	0.76868	0.99098	1			0.9532	0.07742
1	0.98768	1	1	1	1	1	0.97919			0.99527	0.00782
	Recordings
Concentration(mM)	23o08003	23o08009	23o08018	23o08022	23o08024	23o08033	23o08036	23o08039		Avg	SD
0.3	0.03285	0.03668	0.04806	0.0237	0.0186	0.02477	0.01536	0.02568		0.02821	0.0099
1	0.33147	0.28905	0.41311	0.3663	0.35439	0.26409	0.18554	0.32505		0.31613	0.06538
1.75	0.66467	0.64019	0.64537	0.55522	0.52739	0.46049	0.3708	0.58445		0.55607	0.09482
3	0.85468	0.77569	0.81559	0.8901	0.91864	0.70672	0.81059	0.88218		0.83177	0.06472
10	1	1	1	1	1	1	1	1		1	0

## Sheet: Figure 2e
	Recordings
Interpulse interval (ms)	23601022	23602015	23605022	23606013	23606014	23606015	23623001	23623005	23623009	23623010		Avg	SD
100	0.00360756	0.0297923	0.0354085	0.0142399	0.0357065	0.0111913	0.00411088	0.0385427	0.0512682	0.0339775		0.0257845	0.0154733
150	0.0371725	0.110125	0.108218	0.138667	0.0598748	0.0593805	0.0216599	0.102842	0.184949	0.125222		0.094811	0.0475404
200	0.170305	0.271333	0.322126	0.352871	0.133353	0.188814	0.0828772	0.192046	0.40155	0.330819		0.244609	0.100219
300		0.603626	0.656156	0.668753	0.411178	0.499787	0.28347	0.412603	0.697071	0.663661		0.544034	0.139118
400	0.672112	0.76585	0.811961	0.827261	0.625305	0.617481	0.509718	0.601099	0.858734	0.780905		0.707042	0.111116
600	0.857678	0.894579	0.918082	0.937174	0.811876	0.869068	0.779544	0.807179	0.922922	0.915701		0.87138	0.0528758
1000	0.938679	0.971759	0.972883	1.01161	0.908916	0.951122	0.969984	0.962645		0.996451		0.964894	0.0285394
1500	0.976654		0.992395	0.998792	0.955108	0.977895	1.03692	1.02172	1.02915	1.00364		0.999142	0.0253858
2500	0.986632	1.01718	1.0033	1.03934	0.961833	0.983683	1.05005	1.03118	1.01239	0.996697		1.00823	0.0259227
5000	0.991719	0.995574	1.00656	0.99731	0.967744	0.989647	1.01669	0.997311	0.985335	0.983631		0.993151	0.0125921

## Sheet: Figure 3c
Wild type	Recording
Ligand	24219002	24221002	24221004	24221005	24221006/8	24221010	24221013		Avg	SD
Glycine	0.95167	1.01736	0.87128	0.98641	1.10679	1.05575	1.12808		1.01676	0.0831
D-Serine	0.93275	1	0.85907	1	0.89257	1	1		0.95491	0.05567
L-Serine	1	0.97962	1	0.9396	0.77572	0.93246	0.97152		0.9427	0.07247
Valine	0.17921	0.37823	0.62502	0.21909	0.13634	0.37117	0.54161		0.3501	0.17136
Glutamate	0.00631	0.00547	0.02045		0.00941	0.00351	0.00712		0.00871	0.00554
Alanine	0.85316	0.95568		0.82551	1	0.8184			0.89055	0.07356
LBD Mutant 1 (m1)	Recording
Ligand	24208013.abf	24208015.abf	24208017.abf	24208019.abf	24208022.abf				Avg	SD
Glycine	0.932025	1.04369	1.034	0.956895	1.03339				1	0.0461696
Alanine	1.09786	1.05811	1.08255	1.12669	1.23162				1.11937	0.0603754
D-Serine	0.751111	0.832658	0.854651	0.771477	0.603859				0.762751	0.0880807
L-Serine	1.17602	1.00644	1.00164	1.04926	1.01321				1.04932	0.0655274
Valine	0.0165585	0.0436616	0.00975565	0.0445674	0.0588691				0.0346825	0.0185103
Glutamate	0.0125465	0.00157797	0.00352554	0.0372378	0.0451763				0.0200128	0.0178736
LBD Mutant 2 (m2)	Recording
Ligand	24214038	24214038	24214042	24214045	24214048	24214050			Avg	SD
Glutamate	1	1	1	1	1	1			1	0
Glycine	0.35959	0.35959	0.3726	0.43537	0.40461	0.28278			0.36909	0.04708
Alanine	0.32703	0.32703	0.3651	0.40494	0.40909	0.30833			0.35692	0.03925
D-Serine	0.05479	0.05479	0.05287	0.07305	0.06172	0.05101			0.05804	0.00748
L-Serine	0.17487	0.17487	0.1842	0.23868	0.2727	0.16827			0.20227	0.03931
Valine	0.01082	0.01082	0.00894	0.00423	0.0049	0.0153			0.00917	0.00378
LBD Mutant 3 (m3)	Recording
Ligand	24224000	24224002	24224004	24224006	24224008	24224011			Avg	SD
Glutamate	1	1	1	1	1	1			1	0
Glycine	0.04492	0.06554	0.01983	0.03423	0.03126	0.07171			0.04458	0.01858
Alanine	0.08778	0.01586	0.02016	0.0187	0.01548	0.04725			0.03421	0.02635
D-Serine	0.11122	0.26322	0.10081	0.11124	0.13869	0.43214			0.19289	0.12037
L-Serine	0.06086	0.10732	0.03868	0.07955	0.04319	0.10185			0.07191	0.02664
Valine	0.01518	0.01586	0.00519	0.0124	0.00452	0.02056			0.01229	0.00578

## Sheet: Figure 3d
Wild Type	Recordings
Glycine Concentration (mM)	23420007	23420014	23422005	23422009	23423001	23423002	23423005	23420012		Avg	SD
0.01	0.00384	0.0023	0.00425	0.00989				0.00351		0.00476	0.00265
0.03	0.03584	0.03748	0.04611	0.06809	0.01664	0.07235	0.04172	0.05351		0.04647	0.01693
0.055	0.0925	0.09925	0.19089	0.13126	0.10003	0.25676	0.23176	0.16556		0.1585	0.05932
0.1	0.35618	0.36552	0.5186	0.32774	0.37409	0.60057	0.56849	0.52384		0.45438	0.10208
0.175			0.69065	0.58481	0.59637	0.76212	0.81096			0.68898	0.08906
0.3			0.89491	1	1	0.9517	1			0.96932	0.04165
0.55	1	1	1	0.99042		1	0.93306	1		0.98907	0.0231
LBD Mutant 1 (m1)
Glycine Concentration (mM)	2025_03_08_0009.abf	2025_03_08_0012.abf	2025_03_08_0014.abf	2025_03_09_0002.abf	2025_03_09_0010.abf	2025_03_09_0013.abf	2025_03_09_0015.abf	2025_03_09_0017.abf		Avg	SD
0.03	0.00434017			0.00424545						0.00429281	4.73608e-05
0.1	0.0297764	0.0321205	0.0404477	0.0480911	0.0164285	0.0224662	0.0401571	0.0352935		0.0330976	0.009594
0.3	0.357843	0.350907	0.360398	0.560718	0.508478	0.573069	0.646204	0.620575		0.497274	0.115584
0.55				0.783188	0.885779	0.873247	0.808114	0.887041		0.847474	0.0433106
1	0.973108	1	0.972811		1	0.973971	0.962189	1		0.983154	0.0150386
3	1	0.992193	1	1		1	1	0.963246		0.993634	0.0126949
LBD Mutant 2 (m2)	Recordings
Glutamate Concentration (mM)	24214021	24214023	24214025	24214027	24214033	24222000	24222008			Avg	SD
0.3	0.00803	0.00325	0.01266	0.00407	0.01501	0.0142	0.06984			0.01815	0.02155
1	0.13664	0.21915	0.24766	0.24819	0.19054	0.26868	0.21767			0.21836	0.04094
1.7	0.33883	0.56889	0.5828	0.54334	0.44846	0.39273	0.3957			0.46725	0.09023
3		0.65959	0.87696	0.67239	0.62818	0.98191	0.72444			0.75725	0.12863
5.5	0.94063	1	1	1	0.9877					0.98567	0.02302
10	1	0.98123		0.92204	1	1	1			0.98388	0.02849
LBD Mutant 3 (m3)	Recordings
Glutamate concentration (mM)	24215007	24215011	24215014	24215016	24216003	24216005	24216007	24216011		Avg	SD
0.1	0.02167	0.00868	0.03137	0.01847	0.01136	0.03403	0.01504	0.02537		0.02075	0.00854
0.3	0.14267	0.12399	0.10721	0.13157	0.20161	0.16366	0.19135	0.1972		0.15741	0.034
0.55	0.36097	0.25536	0.26855	0.34375	0.4143	0.44833	0.44665	0.41498		0.36911	0.07088
1	0.96893	0.7818	0.74247	0.89086	0.94879	0.87073	0.86386	0.96087		0.87854	0.07761
1.7	1	1	0.95367	1	0.91091	1	0.9321	0.90673		0.96293	0.03936
3	0.97827	0.82782	1	0.86774	1		1	1		0.9534	0.06805

## Sheet: Figure 4b
Wild type	Recordings
ligand	23824001	23824003	23824004	23824005	23824007				Avg	SD
Glu	0.00354	0.00151	0.0026	0.00462	0.00524				0.003502	0.00134564
AMPA	0.00525	0.00231	0.01213	0.00161	0.00186				0.004632	0.00397014
Kainate	0.00416	0.00225	0.00322	0.00161	0.002				0.002648	0.000924022
NMDA	0.00183	0.00148	0.00239	0.00269	0.00308				0.002294	0.000576493
Quis	0.00342	0.00234	0.0027	0.00246	0.00146				0.002476	0.00063124
Gly	0.98885	1.00779	0.99463	1.00469	1.00404				1	0.00710157
LBD Mutant 2 (m2)	Recordings
ligand	24504018	24504019	24504021	24504024	24504028	24504030			Avg	SD
Glu	0.73765	0.63944	0.70763	0.86749	0.79612	0.79517			0.75725	0.0728322
AMPA	0.00584	0.02491	0.01212	0.0023	0.00755	-0.01217			0.00675833	0.0110895
Kainate	0.000124721	0.01066	0.00023331	0.00992	0.000640955	0.01062			0.0053665	0.00504168
NMDA	0.01182	0.00885	0.00509	0.00268	0.01898	0.01648			0.01065	0.00580834
Quis	0.0128	0.00127	0.02283	0.00893	0.00915	0.00134			0.00938667	0.00734016
Gly	0.40229	0.48539	0.42263	0.27922	0.33809	0.3591			0.38112	0.0655281
LBD Mutant 3 (m3)	Recordings
ligand	24504003	24504005	24504007	24504009	24504010	24504012	24504015		Avg	SD
Glu	1.02868	1.04772	1.08481	1.05463	0.95121	0.91884	0.9141		0.999999	0.0650529
AMPA	0.3314	0.32773	0.25594	0.29765	0.41014	0.44082	0.42926		0.356134	0.0658066
Kainate	0.00449	0.0006782	0.01164	0.00666	0.00152	0.000513682	0.000684701		0.00374094	0.00388304
NMDA	0.00634	0.00115	0.01243	0.0076	0.00128	0.00067157	0.0035		0.00471022	0.0040146
Quis	0.0083	0.00496	0.01033	0.01098	0.00951	0.00956	0.01488		0.00978857	0.0027593
Gly	0.01069	0.00769	0.01476	0.01239	0.01625	0.01951	0.02749		0.01554	0.00603257

## Sheet: Figure 4d
Wild type	Recordings
CNQX Concentration (µM)	2025_03_28_0007.abf	2025_03_28_0009.abf	2025_03_28_0014.abf	2025_03_28_0015.abf	2025_03_28_0019.abf	2025_03_28_0021.abf	2025_03_28_0025.abf	2025_03_28_0027.abf	2025_03_28_0028.abf		Avg	SD
0	1.00201	0.934328	0.958515	1.05402	1.03212	1.03446	1.00939	0.971978	1.00318		1	0.0366047
1	1.06992	0.912883	0.977448	0.982769	1.00257	1.00841	0.968312	0.939281	1.00562		0.985245	0.042326
10	0.799541	0.791621	0.933268	0.798464	0.888276	0.846378	0.888263	0.870384	0.892593		0.856532	0.0475297
100	0.256758	0.489388	0.25899	0.292963	0.205251	0.238981	0.262258	0.346577	0.226826		0.286443	0.0812843
LBD Mutant 3 (m3)	Recordings
CNQX Concentration (µM)	2025_04_04_0006.abf	2025_04_04_0008.abf	2025_04_04_0011.abf	2025_04_04_0005.abf	2025_04_04_0009.abf	2025_04_04_0014.abf	2025_04_04_0016.abf				Avg	SD
0	0.98611	0.98719	0.892427	0.97699	0.979514	1.19555	0.982221				1	0.0857181
1	1.08861	1.16638	1.14941	0.977978	1.21862	1.3485	1.57244				1.21742	0.179037
10	0.43639	0.383695	0.416795	0.519154	0.350625						0.421332	0.056978
100	0.0900679	0.063913	0.142549	0.127058	0.05242	0.0571281	0.0465182				0.0828078	0.0355299

## Sheet: Figure 5b
Wild type
Na vs Na	Recordings
Vm	23529002	23529004	23529009	23529015	23529020	23529024	23529028	23530003	23530004	23530009	23530013	23530026	23530021		Avg	SD
-80	-0.770978	-0.68503	-0.69852	-0.8058	-0.866782	-0.76245	-0.793199	-0.674428	-0.770801	-0.794261	-0.781531	-0.811273	-0.792135		-0.769784	0.0523472
-60	-0.55405	-0.455889	-0.441849	-0.579624	-0.620614	-0.528837	-0.581135	-0.435585	-0.543631	-0.554226	-0.561009	-0.591963	-0.584368		-0.540983	0.057517
-40	-0.353188	-0.270616	-0.251572	-0.353565	-0.382359	-0.325362	-0.373254	-0.279507	-0.328036	-0.325038	-0.353728	-0.381564	-0.387841		-0.335818	0.043065
-20	-0.169647	-0.11854	-0.105164	-0.14977	-0.184356	-0.151358	-0.174646	-0.126454	-0.140541	-0.124167	-0.167545	-0.179417	-0.195118		-0.152825	0.0271634
0	-0.0101313	-0.00367568	-0.00461111	-0.00430303	-0.0080362	-0.00252684	-0.00930591	-0.00304548	-0.00199413	-0.00222762	-0.002165	-0.00209257	-0.0148269		-0.00530322	0.00387301
20	0.111051	0.0456255	0.0587956	0.100161	0.140802	0.116167	0.110926	0.101285	0.0812151	0.0611085	0.144121	0.144452	0.163224		0.106072	0.0352243
40	0.260122	0.123893	0.157827	0.231116	0.291714	0.247256	0.249539	0.194211	0.16582	0.189749	0.29233	0.302266	0.324438		0.233099	0.0599907
60	0.450354	0.213429	0.290453	0.390252	0.485421	0.400749	0.420613	0.290065	0.256228	0.368	0.452977	0.486183	0.484439		0.383782	0.0898232
80	0.662545	0.302575	0.437657	0.54586	0.707731	0.566253	0.609972	0.384101	0.357408	0.553118	0.626433	0.674063	0.645694		0.544109	0.127045
S642Q
Na vs Na	Recordings
Vm	23915028	23915032	23915038	23915039	23915040	23915048	23o04011								Avg	SD
-80	-0.724415	-0.749281	-0.756678	-0.645069	-0.687445	-0.746491	-0.791503								-0.728697	0.0450104
-60	-0.472706	-0.507579	-0.50046	-0.467977	-0.449307	-0.500235	-0.56731								-0.495082	0.0353739
-40	-0.243142	-0.263952	-0.279382	-0.238418	-0.19695	-0.252718	-0.345932								-0.260071	0.0423485
-20	-0.0573079	-0.0653342	-0.0764448	-0.0625756	-0.03402	-0.0604046	-0.147644								-0.0719615	0.0330967
0	0.00683189	0.00576479	0.00167504	0.00375516	-0.00133144	0.00370258	-0.00852398								0.00169629	0.00485228
20	0.0393046	0.0359658	0.0232677	0.0283381	0.00659931	0.0320065	0.0634676								0.0327071	0.015994
40	0.153613	0.149929	0.10743	0.149504	0.0396863	0.137977	0.202419								0.134366	0.0465616
60	0.331596	0.32693	0.252862	0.383096	0.133966	0.306894	0.380034								0.302197	0.080033
80	0.538725	0.527641	0.436051	0.664376	0.287136	0.507302	0.577969								0.5056	0.109933
S642N
Na vs Na	Recordings
Vm	23927053	23928036	23928042	23928048	23929000	23929004	23929007	23929013	23929020						Avg	SD
-80	-0.616887	-0.692463	-0.653174	-0.688439	-0.613447	-0.678296	-0.570837	-0.628075	-0.657658						-0.644364	0.0380706
-60	-0.362551	-0.427924	-0.323745	-0.409537	-0.330364	-0.421712	-0.29763	-0.332022	-0.381015						-0.365167	0.0446584
-40	-0.110984	-0.21982	-0.113803	-0.191955	-0.138013	-0.211448	-0.114103	-0.133374	-0.17708						-0.156731	0.0412011
-20	-0.0369523	-0.0703593	-0.0242928	-0.0561933	-0.0386308	-0.0698826	-0.0274474	-0.036616	-0.0521948						-0.045841	0.0161432
0	0.00566681	0.00290382	-0.0018735	0.00175013	-0.00588077	-0.00346403	-0.00255502	-0.0026641	-0.00366203						-0.00108652	0.00349781
20	0.0154995	0.0335512	0.00823468	0.0234662	0.0109068	0.0208222	0.00536191	0.00795599	0.0117432						0.0152824	0.00859519
40	0.0443632	0.0836772	0.0262485	0.0665429	0.0157468	0.05811	0.01363	0.0192944	0.0380631						0.0406307	0.0232399
60	0.131609	0.207491	0.0827943	0.17689	0.0429773	0.144141	0.0411915	0.0481464	0.105624						0.108985	0.0571683
80	0.285667	0.392801	0.200267	0.351535	0.0893438	0.245475	0.105286	0.109151	0.22832						0.223094	0.102747
S642R
Na vs Na	Recordings
Vm	23914028	23914046	23915007	23915014	23915019	23915023									Avg	SD
-80	-0.576527	-0.716585	-0.6294	-0.485643	-0.543062	-0.566753									-0.586328	0.0722392
-60	-0.317329	-0.417172	-0.336916	-0.270587	-0.288401	-0.285542									-0.319324	0.0489223
-40	-0.159764	-0.22238	-0.162794	-0.132042	-0.155205	-0.136288									-0.161412	0.0295917
-20	-0.0690519	-0.0984613	-0.064641	-0.0674194	-0.0558506	-0.05288									-0.0680507	0.0148145
0	-0.0101891	0.00658337	0.00467538	0.0086641	0.00426568	0.00665941									0.00344313	0.00626495
20	0.0571773	0.0921309	0.0587112	0.0523746	0.0526853	0.0486296									0.0602848	0.01462
40	0.127633	0.193478	0.127209	0.111325	0.113232	0.101868									0.129124	0.0301651
60	0.214107	0.315183	0.212794	0.194766	0.18968	0.166026									0.215426	0.047417
80	0.331982	0.477266	0.319661	0.312666	0.290364	0.243267									0.329201	0.0720975
D646A
Na vs Na	Recordings
Vm	23927000	23927002	23927010	23928008	23928017	23928021	23928023								Avg	SD
-80	-0.795153	-0.773014	-0.743828	-0.714446	-0.784933	-0.747667	-0.765406								-0.760635	0.0254727
-60	-0.576572	-0.550172	-0.555694	-0.563978	-0.565231	-0.536865	-0.544861								-0.556196	0.0125131
-40	-0.378015	-0.365421	-0.348698	-0.415616	-0.368393	-0.360092	-0.347401								-0.369091	0.0214657
-20	-0.191043	-0.173205	-0.167822	-0.204163	-0.19368	-0.177182	-0.168244								-0.182191	0.0130927
0	0.0106558	0.00634625	-0.00726555	-0.0132527	-0.00281813	0.00262051	0.000483992								-0.000461405	0.00751947
20	0.236027	0.177625	0.148331	0.176132	0.192447	0.17828	0.15235								0.18017	0.0269517
40	0.475332	0.336963	0.305032	0.360232	0.389442	0.352298	0.29321								0.35893	0.0563569
60	0.718858	0.476963	0.444203	0.53949	0.585254	0.513775	0.423958								0.528929	0.0929551
80	0.958541	0.573089	0.62529	0.708749	0.780522	0.669699	0.542603								0.694071	0.131224
S642Q D646A
Na vs Na	Recordings
Vm	23d18006	24122001	24122013	24122024	24122033	24123002	24124002	24124013	24124012						Avg	SD
-80	-0.767408	-0.708556	-0.76956	-0.750907	-0.74923		-0.802583		-0.784297						-0.761791	0.027704
-60	-0.551439	-0.473143	-0.577664	-0.581196	-0.523763	-0.614017	-0.599694	-0.597277	-0.584675						-0.566985	0.0418259
-40	-0.360768	-0.290073	-0.40144	-0.405851	-0.361252	-0.341623	-0.378527	-0.379871	-0.387459						-0.367429	0.0334077
-20	-0.193763	-0.145168	-0.208682	-0.214952	-0.217757	-0.138035	-0.169442	-0.177438	-0.192454						-0.184188	0.0273839
0	-0.043266	-0.0244117	-0.0231955	-0.0282144	-0.0709164	0.0165935	0.0104759	-0.00837282	-0.00142684						-0.0191927	0.0257619
20	0.105701	0.094878	0.179716	0.16515	0.158597	0.159361	0.17407	0.164836	0.188697						0.154556	0.0305233
40	0.244456	0.207516	0.369122	0.335813	0.361808	0.284963	0.322181	0.326259	0.375521						0.314182	0.0545893
60	0.369418	0.308088	0.569947	0.510171	0.545349	0.408486		0.48112	0.563543						0.469515	0.0910143
80	0.512779	0.396621	0.754823	0.67053	0.70544	0.555759	0.560963	0.737739	0.748122						0.626975	0.118733
GluA2 wild type
Na vs Na	Recordings
Vm	23n21009	23n21024	23n21028	23n21033	23n21038	23n21041	23n22022	23n26041							Avg	SD
-80	-0.727805	-0.738209	-0.75204	-0.737679	-0.636507	-0.571967	-0.702108	-0.617769							-0.685511	0.0631184
-60	-0.311403	-0.349947	-0.288879	-0.347695	-0.265894	-0.222679	-0.29738	-0.337642							-0.30269	0.0411263
-40	-0.0643094	-0.0884034	-0.0462313	-0.0848572	-0.0677278	-0.0420788	-0.0892906	-0.117506							-0.0750506	0.0233624
-20	-0.00604351	-0.0109242	-0.00851503	-0.0104314	-0.00779147	-0.0123218	-0.0156953	-0.019582							-0.0114131	0.00414493
0	0.00132563	0.0012296	-0.0054068	-0.00283414	-0.00471192	-0.0086618	-0.0145296	-0.00236363							-0.00449409	0.00491027
20	0.0015515	0.00188598	0.00333469	0.00129761	0.00248543	0.00376962	0.0125398	0.00123879							0.00351292	0.00352156
40	0.00308058	0.00679557	0.00456903	0.00606102	0.00427333	0.0037525	0.0117409	0.00110084							0.00517172	0.00297303
60	0.0237705	0.0353435	0.0220088	0.0317508	0.0213822	0.0101214	0.0124202	0.00247091							0.0199085	0.0103435
80	0.103128	0.148517	0.0813539	0.128411	0.0829581	0.046549	0.0217991	0.0564853							0.0836502	0.039586
GluA2 Q-S
Na vs Na	Recordings
Vm	24203000	24205010	24205017	24205020	24206007	24207002	24207027								Avg	SD
-80	-0.721451	-0.597848	-0.538621	-0.572275	-0.609053	-0.609978	-0.644035								-0.613323	0.0536777
-60	-0.414184	-0.326876	-0.312203	-0.327186	-0.322644	-0.403759	-0.345013								-0.350267	0.0382963
-40	-0.22056	-0.164086	-0.131959	-0.202969	-0.169175	-0.286088	-0.253925								-0.204109	0.0500028
-20	-0.111173	-0.0870699	-0.0672249	-0.082442	-0.121459	-0.131639	-0.105187								-0.100885	0.0212382
0	-0.0296238	-0.0221058	-0.0103141	-0.0433219	-0.00325637	-0.0256106	-0.0292442								-0.0233538	0.0122668
20	0.047529	0.0860363	0.11612	0.104279	0.134124	0.0756941	0.0568575								0.088663	0.029138
40	0.160693	0.25522	0.297531	0.284927	0.22072	0.203521	0.184978								0.229656	0.0475551
60	0.302624	0.422677	0.506853	0.597106	0.332076	0.363035	0.351386								0.410822	0.0984074
80	0.429403	0.61689	0.746786	0.663607	0.545991	0.50279	0.513439								0.57413	0.100111

## Sheet: Figure 5c
Wild type
Na vs Li	Recordings
Vm	23529007	23529022	2352029	23530007	23530011	23530024	23530017					Avg	SD
-80	-0.766393	-0.759377	-0.690609	-0.728917	-0.74566	-0.759117	-0.730639					-0.740102	0.024259
-60	-0.546585	-0.533584	-0.472305	-0.487002	-0.519331	-0.510634	-0.509572					-0.511288	0.023666
-40	-0.326939	-0.326257	-0.287932	-0.276422	-0.332526	-0.30364	-0.313634					-0.309621	0.019733
-20	-0.13322	-0.128764	-0.123647	-0.0938737	-0.141348	-0.112676	-0.15379					-0.12676	0.018042
0	0.0317437	0.0504763	0.0363519	0.0147073	0.0366789	0.0347062	0.03598					0.0343777	0.009746
20	0.139895	0.186109	0.169803	0.0589117	0.195829	0.141788	0.211563					0.1577	0.047265
40	0.291287	0.315437	0.288217	0.171602	0.341631	0.26215	0.351696					0.28886	0.055945
60	0.501163	0.475786	0.437168	0.345821	0.505791	0.434403	0.502954					0.457584	0.053529
80	0.745276	0.655937	0.6064	0.550471	0.68371	0.561105	0.687041					0.64142	0.066349
S642Q
Na vs Li	Recordings
Vm	23915030	23915036	23915046	23o04000	23o04003	23o04008	23o04013					Avg	SD
-80	-0.746527	-0.790309	-0.681367	-0.807484	-0.749442	-0.705029	-0.754485					-0.747806	0.0408147
-60	-0.490376	-0.541012	-0.434166	-0.606314	-0.499573	-0.456787	-0.492847					-0.503011	0.052463
-40	-0.244006	-0.298616	-0.22594	-0.349551	-0.218709	-0.252723	-0.253105					-0.263236	0.0425249
-20	-0.0525351	-0.0882757	-0.0576391	-0.131628	-0.0390595	-0.0922818	-0.0534761					-0.0735565	0.0298285
0	0.0136731	0.00805194	0.00541477	0.00407982	-0.00214367	0.00105842	0.00106996					0.00445776	0.00486254
20	0.0423669	0.0235739	0.0144718	0.0268481	0.00248328	0.0205077	0.00366857					0.0191315	0.0128676
40	0.159852	0.103155	0.0701788	0.104436	0.0139227	0.0878714	0.0309609					0.0814824	0.0453929
60	0.341223	0.26936	0.19046	0.272856	0.0875907	0.214042	0.13632					0.215979	0.080405
80	0.563081	0.481504	0.350854	0.488315	0.256686	0.353896	0.315208					0.401363	0.102326
S642N
Na vs Li	Recordings
Vm	23927034	23927038	23927042	23927046	23927050	23927055	23928038	23929002				Avg	SD
-80	-0.593208	-0.530959	-0.782871	-0.610673	-0.750016	-0.651057	-0.696251	-0.619999				-0.654379	0.0786508
-60	-0.207399	-0.251953	-0.30797	-0.292716	-0.406175	-0.294343	-0.350192	-0.361287				-0.309004	0.0590887
-40	-0.075066	-0.0671055	-0.0896231	-0.0829374	-0.161387	-0.0825903	-0.124356	-0.160256				-0.105415	0.0356432
-20	-0.0179876	-0.00980775	-0.0187045	-0.0110971	-0.0385819	-0.0126487	-0.0175149	-0.0404819				-0.020853	0.0112253
0	0.00962043	0.00544879	0.00590036	0.00320524	-0.00185084	-0.00522607	0.00589417	0.00451807				0.00343877	0.00445281
20	0.0124729	0.00565369	0.00897076	0.00552181	0.00852571	0.00572322	0.0125163	0.0152811				0.0093332	0.00348656
40	0.017425	0.0100809	0.0170758	0.00811932	0.0254444	0.0132327	0.029447	0.0320176				0.0191053	0.00834733
60	0.0377266	0.0235703	0.0447901	0.0269675	0.0799279	0.0304277	0.0787104	0.0808806				0.0503751	0.0236176
80	0.0896106	0.0629575	0.0959795	0.0739344	0.192337	0.0782226	0.162645	0.155643				0.113916	0.045617
S642R
Na vs Li	Recordings
Vm	23914030	23914044	23915009	23915012	23915016	23915021	23915025					Avg	SD
-80	-0.568259	-0.69822	-0.626831	-0.494981	-0.561661	-0.599674	-0.584409					-0.590577	0.0579346
-60	-0.287738	-0.44481	-0.39821	-0.445692	-0.355408	-0.387616	-0.394697					-0.387739	0.050454
-40	-0.140421	-0.258467	-0.229167	-0.284536	-0.209577	-0.223065	-0.23046					-0.225099	0.0415879
-20	-0.0595582	-0.122293	-0.104822	-0.138949	-0.0997194	-0.107441	-0.110475					-0.10618	0.0225853
0	0.0149144	-0.0141931	-0.0178618	-0.015796	-0.0150818	-0.0112038	-0.0226505					-0.0116961	0.0113445
20	0.0669095	0.0910991	0.0753593	0.10448	0.073872	0.0831317	0.0853346					0.0828837	0.0115447
40	0.117208	0.211925	0.183738	0.235836	0.179414	0.191108	0.194983					0.187745	0.0338527
60	0.185708	0.357704	0.310038	0.39609	0.317034	0.332254	0.338361					0.319598	0.0607569
80	0.289114	0.536825	0.498523	0.577354	0.504996	0.523596	0.519148					0.492794	0.0865197
D646A
Na vs Li	Recordings
Vm	23927006	23927011	23927014	23927027	23928000	23928003	23928009	23928020				Avg	SD
-80	-0.866035	-0.760174	-0.700628	-0.723647	-0.836096	-0.838487	-0.859889	-0.847188				-0.804018	0.0613593
-60	-0.682857	-0.546492	-0.541996	-0.575012	-0.638055	-0.644014	-0.652767	-0.626915				-0.613513	0.0489268
-40	-0.464713	-0.352766	-0.365886	-0.396688	-0.422844	-0.432349	-0.43042	-0.402588				-0.408532	0.034481
-20	-0.242433	-0.154344	-0.179618	-0.202641	-0.205686	-0.208876	-0.212501	-0.199209				-0.200664	0.0239059
0	0.0182347	0.0125199	0.0171529	0.0169085	0.0162684	0.0295277	0.0116958	0.0159276				0.0172794	0.00509616
20	0.250513	0.154772	0.215677	0.189487	0.239901	0.265411	0.232448	0.201086				0.218662	0.0337122
40	0.480403	0.305103	0.42041	0.375701	0.465236	0.510448	0.451643	0.379472				0.423552	0.0628316
60	0.723134	0.513747	0.635493	0.555838	0.690646	0.754344	0.668626	0.551616				0.63668	0.0822628
80	0.91915	0.650335	0.849229	0.73043	0.915152	1.0032	0.887018	0.725166				0.83496	0.112807
S642Q D646A
Na vs Li	Recordings
Vm	23d18004	24122007	24122012	24122015	24122022	24122031	24122037	24124005	24124009			Avg	SD
-80	-0.766877	-0.77134	-0.695372	-0.772732	-0.699028	-0.740735	-0.749616	-0.783129	-0.774884			-0.750413	0.0309847
-60	-0.559317	-0.568134	-0.50691	-0.565007	-0.492032	-0.509613	-0.540922	-0.559113	-0.556527			-0.539731	0.0273818
-40	-0.355902	-0.370493	-0.351098	-0.368509	-0.339225	-0.327397	-0.333165	-0.358325	-0.3561			-0.351135	0.0141576
-20	-0.171915	-0.214246	-0.163477	-0.187951	-0.185229	-0.170645	-0.144059	-0.171367	-0.171576			-0.175607	0.0181134
0	-0.0222965	-0.0440888	0.0110402	-0.0116644	-0.0269878	-0.0324389	0.0415242	0.00669395	-0.00418399			-0.00915579	0.0247468
20	0.112339	0.14119	0.168912	0.171028	0.145241	0.107241	0.221715	0.179428	0.159472			0.156285	0.0331495
40	0.256031	0.311956	0.31392	0.348441	0.287402	0.23907	0.402356	0.353674	0.329088			0.315771	0.0476713
60	0.401092	0.488572	0.476401	0.525194	0.420082	0.36036	0.621743	0.523113	0.507569			0.480458	0.0737617
80	0.547939	0.638418	0.605001	0.707322	0.562859	0.484126	0.867023	0.678185	0.695757			0.642959	0.105678
GluA2 wild type
Na vs Li	Recordings
Vm	23n26020	23n26024	23n26036	23n26047	24304000	24304010	24341013	24304019	24304021	24304025		Avg	SD
-80	-0.672515	-0.678078	-0.713325	-0.673399	-0.714777	-0.59474	-0.482466	-0.687471	-0.501233	-0.671763		-0.652096	0.0729206
-60	-0.392323	-0.346272	-0.392654	-0.415977	-0.283828	-0.242004	-0.19003	-0.383184	-0.200657	-0.355784		-0.330784	0.0772632
-40	-0.159338	-0.113106	-0.132125	-0.12869	-0.0778786		-0.0595933	-0.124547	-0.0621435	-0.0778624		-0.113611	0.0315677
-20	-0.0339384	-0.0202431	-0.0244788	-0.0270056	-0.0145748	-0.0348221	-0.016323	-0.0185667	-0.0323828	-0.0171043		-0.0237441	0.00721141
0	-0.00376051	-0.00310611	-0.00770868	-0.00925646	-0.00789918	-0.00277739	-0.0220838	-0.0111755	-0.000426186	-0.0161722		-0.00847096	0.00588999
20	0.00157741	0.00271194	0.0076331	0.0122959	0.0084679	-0.00660018	-0.012954	0.00756805	-0.00103943	0.0138642		0.00258752	0.00795364
40	0.00138887	0.00253245	0.00674354	0.00901415	0.0106164	-0.00723697	0.017153	0.00999555	-0.00548058	0.0133608		0.00627587	0.00688474
60	0.00521664	0.00406211	0.00953175	0.00860561	0.0198351	0.0165819	0.0272449	0.0430491	-0.00372319	0.0138784		0.0167659	0.0123681
80	0.0354316	0.0187291	0.0177191	0.0305566	0.0885787	0.0853144	0.0546917		0.0535404	0.0736199		0.0472887	0.0275582
GluA2 Q-S
Na vs Li	Recordings
Vm	24205005	24205006	24205013	24205016	24205019	24207003	24207007	24207029				Avg	SD
-80	-0.653302	-0.704098	-0.616755	-0.681079	-0.720784	-0.685565	-0.748196	-0.707689				-0.689684	0.0381709
-60	-0.386223	-0.421788	-0.355635	-0.368879	-0.4002	-0.480915	-0.51939	-0.464203				-0.424654	0.0543852
-40	-0.219794	-0.222978	-0.192401	-0.181158	-0.191054	-0.299517	-0.269056	-0.274766				-0.23134	0.0415586
-20	-0.0940059	-0.0937093	-0.0923936	-0.0762088	-0.101767	-0.172548	-0.139011	-0.14102				-0.113833	0.0309019
0	0.0139123	0.00890536	-0.00655075	-0.00466022	-0.0237498	-0.0284114	-0.031518	-0.0305298				-0.0128253	0.0170231
20	0.112827	0.132701	0.0843329	0.103822	0.0956091	0.0863634	0.0950107	0.0652641				0.0969913	0.0189019
40	0.273192	0.344534	0.212043	0.271406	0.268506	0.216159	0.249685	0.18667				0.252774	0.0458401
60	0.409109	0.602554	0.360944	0.495058	0.48583	0.379745	0.411639	0.327663				0.434068	0.0833161
80	0.624553	0.860799	0.501737	0.736664	0.71887	0.545864	0.572542	0.480623				0.630206	0.123348

## Sheet: Figure 5d
Wild type
Na vs K	Recordings
Vm	23529006	23529010	23529025	23530008	23530025	23530012	23530019					Avg	SD
-80	-0.823088	-0.843342	-0.766905	-0.844795	-0.758763	-0.831996	-0.749538					-0.802632	0.039162
-60	-0.600333	-0.571808	-0.532811	-0.582984	-0.573834	-0.598331	-0.543375					-0.571925	0.02383
-40	-0.340867	-0.346237	-0.327839	-0.33861	-0.358622	-0.379163	-0.344958					-0.348042	0.015315
-20	-0.131511	-0.145132	-0.150238	-0.132558	-0.168536	-0.188322	-0.171898					-0.155457	0.019832
0	-0.0108326	-0.0124542	-0.0101676	-0.010302	-0.0153852	-0.0184474	-0.0201945					-0.0139691	0.003796
20	0.0757105	0.102495	0.111258		0.120878	0.140294	0.112922					0.110593	0.019477
40	0.214122	0.258976	0.25618	0.215051	0.286274	0.304565	0.206571					0.24882	0.03545
60	0.37865	0.43669	0.406877	0.389799	0.463425	0.475467	0.315457					0.409481	0.050976
80	0.538595	0.628102	0.550915	0.582432	0.646264	0.6532	0.428408					0.575417	0.073156
S642Q
Na vs K	Recordings
Vm	23915029	23915033	23915037	23915041	23915047	23o04010	2304015					Avg	SD
-80	-0.758505	-0.74261	-0.729394	-0.657787	-0.737193	-0.762352	-0.738405					-0.732321	0.032333
-60	-0.506343	-0.483714	-0.49931	-0.416688	-0.486051	-0.542601	-0.475314					-0.487146	0.0352726
-40	-0.26511	-0.259537	-0.277044	-0.186318	-0.249071	-0.329278	-0.225473					-0.255976	0.040959
-20	-0.0705381	-0.0691767	-0.0775177	-0.035428	-0.0613257	-0.133991	-0.0478167					-0.0708276	0.0290567
0	0.00623649	0.00285605	-0.00210696	-0.00170276	0.00138338	-0.0151124	-0.00260759					-0.00157912	0.0062568
20	0.0767857	0.0549945	0.0346064	0.0126147	0.035767	0.0701486	0.016097					0.043002	0.0232754
40	0.233239	0.182524	0.150817	0.0692103	0.146867	0.213795	0.101604					0.156865	0.0542561
60	0.433962	0.351003	0.322577	0.180502	0.32006	0.3739	0.248514					0.318645	0.0769207
80	0.652866	0.530528	0.537648	0.320861	0.52344	0.538767	0.365695					0.495687	0.105403
S642N
Na vs K	Recordings
Vm	23927033	23927040	23927044	23927048	23927052	23927057	23928029	23928037	23928043			Avg	SD
-80	-0.541512	-0.537137	-0.650094	-0.495806	-0.641397	-0.535891	-0.686759	-0.449253	-0.639315			-0.57524	0.0766247
-60	-0.213716	-0.252147	-0.280799	-0.225083	-0.352346	-0.215811	-0.423018	-0.174522	-0.318947			-0.272932	0.0746748
-40	-0.0460911	-0.070256	-0.080192	-0.0634873	-0.133434	-0.0697017	-0.180232	-0.0410437	-0.107592			-0.0880032	0.0424624
-20	-0.00886359	-0.0146897	-0.011348	-0.0118181	-0.027268	-0.015485	-0.0526522	-0.00704287	-0.0193099			-0.0187197	0.0132791
0	-0.00375102	0.00678951	-0.00438057	-0.00484083	-0.0018029	-0.00920032	-0.00562917	-0.00412769	-0.0020802			-0.0032248	0.00408447
20	0.0047418	0.00933022	0.00585537	0.00498574	0.00869686	0.00973172	0.0132511	0.00541332	0.00738678			0.00771033	0.002655
40	0.00633782	0.0165674	0.0153426	0.0127023	0.0350982	0.0170676	0.0544475	0.00800782	0.0299648			0.0217262	0.0145788
60	0.0167933	0.0345045	0.0425984	0.0365968	0.0929743	0.0307044	0.131734	0.0267884	0.0815183			0.0549125	0.0361967
80	0.0395718	0.067243	0.0919128	0.0709402	0.187185	0.0632403	0.246173	0.0534204	0.166954			0.109627	0.0681273
S642R
Na vs K	Recordings
Vm	23914029	23914043	23915008	23915011	23915015	23915020	23915024					Avg	SD
-80	-0.569477	-0.411446	-0.538345	-0.7581	-0.537754	-0.545172	-0.501775					-0.551724	0.0967295
-60	-0.279501	-0.213199	-0.292089	-0.472021	-0.27629	-0.295049	-0.264449					-0.298943	0.0750725
-40	-0.145877	-0.131869	-0.129896	-0.224541	-0.123231	-0.125848	-0.129835					-0.144442	0.0333736
-20	-0.0593044	-0.0714588	-0.0503093	-0.0831179	-0.0518549	-0.0555695	-0.056587					-0.0611717	0.0110074
0	0.0146233	0.0162448	-0.00910114	0.0159081	0.0177781	0.0109863	-0.0159873					0.00720745	0.0127747
20	0.0637156	0.0897663	0.0601815	0.0966744	0.0644335	0.0638363	0.0611354					0.0713918	0.0140006
40	0.121295	0.18575	0.118087	0.186439	0.118376	0.110864	0.106556					0.135338	0.0324312
60	0.206429	0.307139	0.184806	0.28809	0.19009	0.187269	0.177724					0.220221	0.0498642
80	0.318641	0.457394	0.279808	0.414139	0.303625	0.28975	0.270123					0.333354	0.0673786
D646A
Na vs K	Recordings
Vm	23927003	23927012	23927026	23928007	23928011	23928018	23928022					Avg	SD
-80	-0.795396	-0.719185	-0.735699	-0.783218	-0.772731	-0.786441	-0.741817					-0.76207	0.0272823
-60	-0.567487	-0.537574	-0.505602	-0.558886	-0.597114	-0.577151	-0.543548					-0.555337	0.0275408
-40	-0.362855	-0.359846	-0.315945	-0.364881	-0.413611	-0.380363	-0.343082					-0.36294	0.0279984
-20	-0.184284	-0.192064	-0.156836	-0.18751	-0.198781	-0.193614	-0.169813					-0.183272	0.0137517
0	-0.0188986	-0.0241553	-0.0164465	-0.0237932	-0.0245975	-0.0106824	-0.00567766					-0.0177502	0.00679441
20	0.134259	0.144692	0.111294	0.132417	0.12953	0.163929	0.148991					0.137873	0.0154362
40	0.279172	0.309035	0.220317	0.279642	0.265107	0.334482	0.297209					0.283566	0.0333876
60	0.412673	0.471968	0.320348	0.408883	0.377452	0.502224	0.460055					0.421943	0.0572681
80	0.542302	0.624414	0.411106	0.535625	0.485204	0.666723	0.594321					0.551385	0.080061
S642Q D646A
Na vs K	Recordings
Vm	23d18003	24122006	24122011	24122016	24122020	24122023	24122032	24124007	24122036	24124010		Avg	SD
-80	-0.827542	-0.743011	-0.806168	-0.794233	-0.784054	-0.808649	-0.823321	-0.822097	-0.806624	-0.807147		-0.802285	0.0234129
-60	-0.618566	-0.525418	-0.574333	-0.597583	-0.564914	-0.601388	-0.632292	-0.598427	-0.600358	-0.612839		-0.592612	0.0291019
-40	-0.401931	-0.350605	-0.387619	-0.409111	-0.378144	-0.412837	-0.427439	-0.382757	-0.402669	-0.418213		-0.397133	0.0215156
-20	-0.199958	-0.199782	-0.199933	-0.228308	-0.199835	-0.21357	-0.254834	-0.195732	-0.201454	-0.224624		-0.211803	0.0179607
0	-0.0488676	-0.06011	-0.0345323	-0.0459174	-0.0346007	-0.0308603	-0.0729203	-0.0291396	-0.0165007	-0.0368113		-0.041026	0.0155377
20	0.100106	0.0834967	0.111949	0.130872	0.129679	0.147722	0.103185	0.118172	0.151444	0.147233		0.122386	0.0217555
40	0.250699	0.221389	0.259944	0.299031	0.273978	0.330097	0.249053	0.251954	0.350995	0.323432		0.281057	0.0403288
60	0.384657	0.357298	0.420677	0.462499	0.406031	0.483703	0.378198	0.36707	0.491864	0.490205		0.42422	0.0506996
80	0.517279	0.479845	0.57107	0.617443	0.465148	0.658535	0.494872	0.485197	0.682294	0.646223		0.561791	0.0791034
GluA2 wild type
Na vs K	Recordings
Vm	23n21010	23n21025	23n21035	23n22024	23n26016	23n26034	23n26042					Avg	SD
-80	-0.585858	-0.54099	-0.547465	-0.63183	-0.716986	-0.683992	-0.623028					-0.618593	0.0613027
-60	-0.254417	-0.249212	-0.266042	-0.317549	-0.366871	-0.406181	-0.345485					-0.315108	0.0564872
-40	-0.0614112	-0.0582147	-0.0690083	-0.0889051	-0.119358	-0.190955	-0.117285					-0.100734	0.0435254
-20	-0.00187172	-0.00689976	-0.00858513	-0.0195416	-0.0191139	-0.0521149	-0.0206961					-0.0184033	0.0153323
0	-0.000978395	-3.66954e-05	-0.00286859	-0.0131148	-0.00188893	-0.00532359	-0.00218198					-0.00377043	0.0041117
20	-0.00211479	-0.000298725	0.00266068	0.0107086	0.00109797	0.0012935	0.00161122					0.00213692	0.00377632
40	0.00428488	0.00397866	0.0043558	0.00855148	0.00106917	0.00254116	0.00133636					0.00373107	0.002337
60	0.0250692	0.0194311	0.0221315	0.00886104	0.00241692	0.0137232	0.00430242					0.0137051	0.00821351
80	0.11282	0.0924377	0.0887051	0.0265472	0.0211636	0.0593383	0.0212849					0.0603281	0.0354401
GluA2 Q-S
Na vs K	Recordings
Vm	24203001	24205004	24205015	24207001	24207006	24207021	24207026					Avg	SD
-80	-0.690665	-0.716954	-0.60402	-0.618042	-0.685426	-0.731039	-0.623355					-0.667071	0.0474555
-60	-0.375072	-0.428943	-0.319268	-0.340378	-0.471052	-0.445646	-0.305956					-0.383759	0.0605468
-40	-0.221563	-0.243154	-0.145334	-0.196152	-0.276689	-0.253429	-0.200145					-0.219495	0.0403658
-20	-0.108252	-0.117927	-0.0655973	-0.104555	-0.153302	-0.174201	-0.0822211					-0.115151	0.0351526
0	-0.0477741	-0.0159613	-0.0123447	-0.0382993	-0.0501565	-0.0740385	-0.0456271					-0.0406002	0.0196284
20	0.0521992	0.102258	0.0752405	0.0654455	0.0560259	0.0738931	0.0301437					0.0650295	0.020811
40	0.143562	0.270868	0.197288	0.160168	0.167516	0.209676	0.132555					0.18309	0.0439117
60	0.279305	0.439222	0.338189	0.289545	0.295475	0.31299	0.245462					0.314313	0.0574561
80	0.431571	0.572269	0.472382	0.469105	0.419774	0.445187	0.362619					0.453273	0.0593446

## Sheet: Figure 5e
Wild type
Na vs Cs	Recordings
Vm	23529013	23529019	23529027	23530002	23530006	23530010	23530020	23530027			Avg	SD
-80	-0.76089	-0.820764	-0.754	-0.795402	-0.78131	-0.742075	-0.797376	-0.780954			-0.779096	0.0241777
-60	-0.617373	-0.509898	-0.524275	-0.558658	-0.51491	-0.6104	-0.573292	-0.555576			-0.558048	0.0384366
-40	-0.376576	-0.311404	-0.315803	-0.349097	-0.279587	-0.37153	-0.356392	-0.351516			-0.338988	0.0313463
-20	-0.15925	-0.145713	-0.133586	-0.150507	-0.08828	-0.162896	-0.176681	-0.162181			-0.147387	0.0253844
0	0.00268979	-0.00300459	0.00588684	0.00782759	0.00260181	0.00658523	0.00469492	0.00200746			0.00366113	0.00318521
20	0.115772	0.1013	0.0948215	0.128539	0.0527976	0.145729	0.183902	0.142317			0.120647	0.0367947
40	0.260938	0.219753	0.217553	0.272093	0.170079	0.294195	0.352683	0.301293			0.261073	0.0537469
60	0.438558	0.371586	0.37461	0.432644	0.337336	0.46593	0.539758	0.474592			0.429377	0.0617152
80	0.639906	0.521844	0.547383	0.608135	0.527606	0.661842	0.708078	0.648423			0.607902	0.0643497
S642Q
Na vs Cs	Recordings
Vm	23915031	23915035	23915051	23o04001	23o04004	23o04009	23o04014				Avg	SD
-80	-0.672512	-0.68995	-0.7148	-0.732735	-0.695955	-0.697076	-0.709599				-0.701804	0.0178946
-60	-0.433	-0.434197	-0.4912	-0.496774	-0.416087	-0.467323	-0.44426				-0.454691	0.0286681
-40	-0.186527	-0.216085	-0.264726	-0.283886	-0.185007	-0.263785	-0.210492				-0.230073	0.0373009
-20	-0.0548398	-0.0588499	-0.0772791	-0.103878	-0.0313368	-0.0975403	-0.0440427				-0.0668238	0.0251036
0	0.0086846	0.00122596	0.00653662	-0.00490676	-0.00140648	-0.0048888	-0.00141461				0.000547219	0.00492098
20	0.0699471	0.0203922	0.0258556	0.0309008	0.0043073	0.0527277	0.00754964				0.03024	0.0219946
40	0.154687	0.0921932	0.106868	0.128577	0.0372045	0.172968	0.0641861				0.108098	0.044732
60		0.203602	0.248992	0.266038	0.141521	0.322279	0.194988				0.22957	0.0576268
80		0.308599	0.437766	0.419162	0.289675	0.479308	0.364995				0.383251	0.0684971
S642N
Na vs Cs	Recordings
Vm	23927034	23927039	23927043	23927047	23927051	23927056	23928027	23928039	23928045		Avg	SD
-80		-0.749452	-0.561779	-0.705608	-0.656738	-0.662787	-0.66181	-0.605467	-0.660145		-0.657973	0.0532587
-60	-0.387497	-0.278272	-0.226326	-0.275752	-0.342093	-0.272145	-0.389394	-0.268659	-0.355644		-0.310643	0.0555195
-40	-0.131737	-0.078223	-0.0701162	-0.0837714	-0.131449	-0.0856988	-0.182773	-0.0913781	-0.142353		-0.110833	0.0357378
-20	-0.0304827	-0.0184926	-0.0134732	-0.0163429	-0.0275707	-0.0196334	-0.054015	-0.0201631	-0.0322796		-0.0258281	0.0116796
0	-0.0140572	-0.0096062	-0.00516486	-0.00667679	-0.00134053	-0.00856238	-0.00290338	-0.0102537	0.00515219		-0.00593476	0.00536833
20	0.01278	0.00946496	0.00539858	0.00686507	0.0103654	0.00851202	0.0127001	0.0134242	0.0186216		0.0109035	0.00376185
40	0.0261645	0.0173313	0.0153091	0.018939	0.0343	0.0247395	0.0396017	0.0347903	0.0659891		0.030796	0.0147731
60	0.0698392	0.0454978	0.0426449	0.0532099	0.100153	0.0708736	0.11138	0.0895178	0.175065		0.0842424	0.0392242
80	0.142796	0.120402	0.112044	0.14679	0.220984	0.157144	0.238834	0.186594	0.339524		0.185013	0.0679752
S642R
Na vs Cs	Recordings
Vm	23914031	23914045	23915010	23915013	23915017	23915022	23915026				Avg	SD
-80	-0.567083	-0.668813	-0.633625	-0.488452	-0.63973	-0.70591	-0.600564				-0.614882	0.0661576
-60	-0.285657	-0.390169	-0.370822	-0.418141	-0.365467	-0.406584	-0.332714				-0.367079	0.0423055
-40	-0.139952	-0.205063	-0.191664	-0.265558	-0.192874	-0.213461	-0.185772				-0.199192	0.0346998
-20	-0.0607456	-0.0864977	-0.0832402	-0.1093	-0.0876055	-0.0801703	-0.0712984				-0.0826939	0.0139628
0	0.0147755	0.0316378	0.0274617	0.0210267	0.0293283	0.0228585	0.0281865				0.0250393	0.00539724
20	0.0674717	0.127906	0.086952	0.145842	0.109108	0.122928	0.097232				0.108206	0.0246506
40	0.116522	0.252415	0.222682	0.289368	0.22462	0.257743	0.198778				0.223161	0.051275
60	0.183309	0.413167	0.381122	0.473503	0.392484	0.437613	0.33034				0.373077	0.0879425
80	0.28745	0.608724	0.593822	0.666789	0.46847	0.695001	0.517579				0.548262	0.129087
D646A
Na vs Cs	Recordings
Vm	23927013	23927015	23927023	23927028	23928001	23928004	23928006	23928019			Avg	SD
-80	-0.73469	-0.817832	-0.808698	-0.811163	-0.790477	-0.77731	-0.780458	-0.769209			-0.786229	0.0255004
-60	-0.536984	-0.579331	-0.57249	-0.578722	-0.590643	-0.560261	-0.55842	-0.583756			-0.570076	0.016216
-40	-0.356509	-0.372579	-0.374808	-0.38981	-0.395479	-0.374918	-0.358702	-0.385212			-0.376002	0.012983
-20	-0.191079	-0.181071	-0.169019	-0.182715	-0.206259	-0.173648	-0.170564	-0.190831			-0.183148	0.0117728
0	-0.00740794	0.00923523	0.00683244	0.00885728	-0.0201999	0.0107039	0.00863508	0.00487103			0.00269089	0.0101752
20	0.187009	0.193619	0.169942	0.189353	0.167121	0.1888	0.186658	0.195422			0.18474	0.00980383
40	0.395667	0.376166	0.318693	0.358747	0.346347	0.361579	0.345378	0.383866			0.360805	0.0229358
60	0.594531	0.548048	0.467045	0.520006	0.518258	0.526563	0.495684	0.566303			0.529555	0.0374114
80	0.819413	0.718674	0.584638	0.673244	0.674457	0.686857	0.637948	0.746017			0.692656	0.0661383
S642Q D646A
Na vs Cs	Recordings
Vm	23d18005	24122014	24122018	24122021	24122030	24122034	24124006				Avg	SD
-80	-0.757144	-0.754154	-0.731806	-0.740434	-0.662942	-0.675047	-0.835502				-0.736719	0.0531354
-60	-0.532839	-0.53875	-0.495669	-0.530483	-0.475068	-0.439065	-0.626593				-0.519781	0.0549667
-40	-0.335696	-0.349157	-0.295752	-0.346381	-0.291922	-0.280818	-0.414629				-0.330622	0.0428765
-20	-0.173481	-0.180923	-0.142613	-0.186639	-0.154501	-0.142667	-0.214246				-0.170724	0.0242006
0	-0.0352904	-0.0273444	-0.0201254	-0.0477864	-0.0391915	-0.0190592	-0.0221411				-0.0301341	0.0101046
20	0.098218	0.117083	0.0868862	0.0834167	0.0680389	0.0929224	0.164363				0.101561	0.0291282
40	0.22711	0.254311	0.183161	0.215606	0.167701	0.215511	0.340849				0.229178	0.0526096
60	0.348623	0.393293	0.274977	0.346637	0.263287	0.330773	0.512297				0.352841	0.0771719
80	0.469778	0.529345	0.356882	0.495272	0.356243	0.446755	0.676051				0.475761	0.101884
GluA2 wild type
Na vs Cs	Recordings
Vm	23n22025	23n26026	23n26048	24304009	24304022	24304024					Avg	SD
-80	-0.721955	-0.747562	-0.671409	-0.64902	-0.610839	-0.630304					-0.671848	0.04867
-60	-0.426601	-0.461793	-0.390518	-0.274757	-0.316857	-0.278825					-0.358225	0.0723729
-40	-0.167068	-0.200392	-0.151591	-0.0587114	-0.0784466	-0.0538914					-0.11835	0.0570282
-20	-0.0324139	-0.0462208	-0.0285756	-0.0278625	-0.00237451	-1.11492e-05					-0.0229097	0.0165147
0	-0.00648415	-0.00473185	-0.00798391	-0.00224461	-0.00150466	6.14326e-06					-0.00382384	0.00282103
20	0.00525974	0.00318541	0.00842634	-0.00273596	-0.00639536	-1.10945e-05					0.00128818	0.00495387
40	0.00458711	0.0043911	0.00717466	0.00203324	-0.00443137	0.0223378					0.00601542	0.00813874
60	0.0189078	0.0208265	0.00926477	0.0363636	-0.00536486	0.0290005					0.0181664	0.0134728
80	0.0897284	0.0681545	0.0619017	0.112446	0.136412	0.0771023					0.0909575	0.0260946
GluA2 Q-S
Na vs Cs	Recordings
Vm	24205003	24205012	24207004	24207005	24207013	24207025	24207032				Avg	SD
-80	-0.624766	-0.614802	-0.47694	-0.641413	-0.603516	-0.514096	-0.480703				-0.565176	0.0663607
-60	-0.360386	-0.346295	-0.224193	-0.414623	-0.334934	-0.279439	-0.307953				-0.323975	0.0565152
-40	-0.189579	-0.167231	-0.127542	-0.235824	-0.177471	-0.199889	-0.201904				-0.185634	0.0311277
-20	-0.0844698	-0.0834842	-0.071041	-0.127317	-0.123518	-0.113356	-0.0982187				-0.100201	0.0201182
0	-0.00353198	-0.0208145	-0.0323402	-0.0157564	-0.050429	-0.0510811	-0.0112745				-0.0264611	0.0173947
20	0.103526	0.0885356	0.0354252	0.0976547	0.0566667	0.0759973	0.0813123				0.0770168	0.0221192
40	0.26434	0.210016	0.103249	0.18633	0.191102	0.218924	0.200075				0.196291	0.0449263
60	0.418677	0.376553	0.17881	0.349413	0.346476	0.37929	0.338404				0.341089	0.070889
80	0.526694	0.52696	0.275188	0.546213	0.584631	0.656047	0.495027				0.515823	0.10948

[truncated: 24 more sheets: Figure 5f, Figure 5g, Figure S7a, Figure S7b, Figure S7c, Figure 6b, Figure 6c and Figure S8a, Figure 6d, Figure 6e, Figure 6f, Figure 6g, Figure S8b to c, Figure S8d, Figure S8e, Figure 7f, Figure S9, Bowie AMPA Q-S b to c, Bowie AMPA wt e to f, Bowie AMPA wt + gamma, Bowe AMPA D-A + gamma …]
